# Supplementary material for: The novel carboxylesterase 1 variant c.662A>G may decrease the bioactivation of oseltamivir in humans
Source: PLoS One. 2017 Apr 24;12(4):e0176320. doi: 10.1371/journal.pone.0176320 (PMC5402961; doi:10.1371/journal.pone.0176320)
Supplement: S3 File — (ZIP) [file pone.0176320.s004.zip]

Archive with 2 entries (2 files):
- PK_parameter_Oseltamivir_P.xls
- PK_parameter_OC_P.xls
