# Supplementary material for: The novel carboxylesterase 1 variant c.662A>G may decrease the bioactivation of oseltamivir in humans
Source: PLoS One. 2017 Apr 24;12(4):e0176320. doi: 10.1371/journal.pone.0176320 (PMC5402961; doi:10.1371/journal.pone.0176320)
Supplement: S3 File — (ZIP) [file pone.0176320.s004.zip › PK_parameter_Oseltamivir_P.xls]

## Sheet: Sheet1
AN	Rsq	Rsq_adjusted	Corr_XY	No_points_lambda_z	Lambda_z	Lambda_z_lower	Lambda_z_upper	HL_Lambda_z	Tlag	Tmax	Cmax	Cmax_D	Tlast	Clast	AUClast	AUCall	AUCINF_obs	AUCINF_D_obs	AUC_%Extrap_obs	Vz_F_obs	Cl_F_obs	AUCINF_pred	AUCINF_D_pred	AUC_%Extrap_pred	Vz_F_pred	Cl_F_pred	AUMClast	AUMCINF_obs	AUMC_%Extrap_obs	AUMCINF_pred	AUMC_%Extrap_pred	MRTlast	MRTINF_obs	MRTINF_pred	Cmax_OC	AUClast_OC	AUCINF_obs_OC	Metabolic_Ratio	Genotype	Age	Height	Weight	BMI	Gender	Amount Excreted	CLR/F
					1/h	h	h	h	h	h	ug/L	ug/L/mg	h	ug/L	h*ug/L	h*ug/L	h*ug/L	h*ug/L/mg	%	L	L/h	h*ug/L	h*ug/L/mg	%	L	L/h	h*h*ug/L	h*h*ug/L	%	h*h*ug/L	%	h	h	h	ug/L	h*ug/L	h*ug/L									L/h
1	0.991716	0.983431	-0.995849	3	1.07716	4.01667	6	0.643496	0	0.5	63.651	0.84868	6	1.475	111.16	111.16	112.529	1.50039	1.21688	618.751	666.493	112.455	1.4994	1.15149	619.161	666.934	220.71	230.197	4.12139	229.682	3.9061	1.98552	2.04566	2.04243	372.142	3949.25	3987.65	35.4365	AA	26	1.82	86.4	26.1	male	5.288	47.5711
2	0.982232	0.97631	-0.991076	5	0.877995	2	6	0.789466	0	1.5	29.154	0.38872	6	0.679	77.2832	77.2832	78.0566	1.04075	0.99076	1094.36	960.842	78.2064	1.04275	1.18039	1092.26	959.001	147.537	153.058	3.60709	154.127	4.27585	1.90904	1.96086	1.97077	401.644	4755.56	4801.07	61.5075	AA	28	1.72	64.1	21.7	male	2.363	30.5758
3	0.980641	0.970962	-0.990273	4	0.401678	6	12	1.72563	0	2	24.766	0.330213	12	0.752	110.442	110.442	112.314	1.49752	1.66689	1662.46	667.772	112.072	1.4943	1.45493	1666.04	669.211	431.165	458.292	5.91907	454.791	5.19498	3.90401	4.08046	4.05802	219.556	3289.15	3397.49	30.25	AA	29	1.79	80.2	25	male	4.166	37.7213
4	0.989166	0.978332	-0.994568	3	0.439852	8	12	1.57587	0	0.5	63.565	0.847533	12	0.801	170.89	170.89	172.711	2.30282	1.0544	987.266	434.251	172.617	2.30156	1.00036	987.805	434.488	489.042	515.035	5.04684	513.69	4.79812	2.86173	2.98206	2.97589	346.397	4154.76	4187.75	24.2471	AA	40	1.71	68	23.3	male	2.477	14.4947
5	0.999997	0.999995	-0.999999	3	0.537504	6	10	1.28957	0	0.516667	86.729	1.15639	12	1.383	171.786	171.786	174.359	2.32479	1.47569	800.266	430.147	172.367	2.29823	0.337101	809.514	435.118	482.466	518.129	6.88303	490.519	1.64186	2.80853	2.97162	2.84578	475.159	4601.55	4646.94	26.6516	AA	26	1.82	86.4	26.1	male	3.436	20.0016
6	0.975732	0.951463	-0.987791	3	0.623325	5	8	1.11202	0	0.5	23.643	0.31524	8	1.128	59.2141	59.2141	61.0237	0.81365	2.96549	1971.73	1229.03	60.9239	0.812318	2.80646	1974.96	1231.04	170.757	188.138	9.23815	187.179	8.77315	2.88373	3.08302	3.07234	307.947	3247.39	3270.46	53.5932	AA	29	1.79	80.2	25	male	3.604	60.8639
7	0.873697	0.855653	-0.934717	9	0.31041	1.5	12	2.23301	0	1	61.171	0.815613	12	1.268	108.159	108.159	112.244	1.49658	3.63933	2152.6	668.189	110.603	1.47471	2.20988	2184.54	678.101	293.257	355.436	17.4937	330.461	11.2583	2.71136	3.16664	2.98782	390.085	4288.39	4323.79	38.5214	AA	26	1.82	86.4	26.1	male	3.882	35.8917
8	0.999996	0.999992	-0.999998	3	0.435708	5	8	1.59085	0	0.5	36.353	0.484707	8	1.074	90.4519	90.4519	92.9169	1.23889	2.65286	1852.56	807.173	92.9156	1.23887	2.65156	1852.58	807.184	195.646	221.023	11.4816	221.01	11.4765	2.16298	2.37872	2.37861	399.932	4397.95	4445.55	47.8443	AA	27	1.79	80.2	25	male	3.632	40.1539
9	0.850387	0.820464	-0.922164	7	0.404568	1	6	1.7133	0	0.5	33.279	0.44372	6	1.324	55.0948	55.0948	58.3675	0.778233	5.60693	3176.13	1284.96	60.2896	0.803861	8.61628	3074.87	1244	111.799	139.524	19.871	155.808	28.2453	2.02922	2.39045	2.58432	411.243	4133.05	4171.89	71.4763	AA	29	1.79	80.2	25	male	4.008	72.7473
10	0.965127	0.94769	-0.982409	4	0.837	3	6	0.828133	0	1	34.401	0.45868	6	1.368	78.0619	78.0619	79.6963	1.06262	2.0508	1124.34	941.073	80.0328	1.0671	2.46259	1119.61	937.116	178.758	190.517	6.17224	192.937	7.34951	2.28995	2.39053	2.41073	407.643	4696.86	4736.2	59.4281	AA	26	1.82	86.4	26.1	male	3.094	39.6352
11	0.9793	0.9724	-0.989596	5	0.590254	3.01667	8	1.17432	0	1	35.661	0.47548	8	2.025	144.28	144.28	147.71	1.96947	2.32261	860.225	507.751	147.561	1.96749	2.22413	861.092	508.263	412.634	445.892	7.45878	444.45	7.15848	2.85996	3.0187	3.01197	329.148	3930.7	3957.35	26.7913	AA	30	1.73	69.9	23.4	male	4.797	33.248
12	0.991948	0.989264	-0.995966	5	0.691517	2	6	1.00236	0	0.5	77.164	1.02885	6	0.977	97.766	97.766	99.1788	1.32238	1.42453	1093.55	756.21	99.1899	1.32253	1.43554	1093.43	756.125	138.35	148.87	7.06666	148.952	7.11811	1.41511	1.50102	1.50169	474.322	4260.31	4290.23	43.2575	AA	24	1.84	72	21.3	male	2.909	29.7547
101	0.997963	0.995925	-0.998981	3	0.370126	6	10.0167	1.87273	0	0.5	79.485	1.0598	10.0167	0.936	130.66	130.66	133.189	1.77585	1.89871	1521.4	563.11	133.14	1.77521	1.86307	1521.95	563.315	293.062	325.226	9.88952	324.61	9.71876	2.24294	2.44184	2.4381	365.488	4074.38	4110.07	30.8589	GA	24	1.84	72	21.3	male	4.292	32.8486
102	0.999298	0.998947	-0.999649	4	0.405737	5	10	1.70837	0	1	80.621	1.07495	10	1.147	145.907	145.907	148.734	1.98312	1.90068	1242.82	504.257	148.68	1.98239	1.86491	1243.27	504.44	398.282	433.519	8.12812	432.844	7.98469	2.7297	2.91473	2.91125	435.995	3901.06	3926.97	26.4027	GA	25	1.74	62.3	20.6	male	5.262	36.0641
103	0.998284	0.997426	-0.999142	4	0.450016	5	10	1.54027	0	0.5	61.616	0.821547	10	1.257	157.949	157.949	160.742	2.14323	1.73772	1036.82	466.586	160.7	2.14267	1.71218	1037.09	466.708	417.517	451.656	7.5587	451.146	7.45411	2.64337	2.80982	2.80738	484.564	5225.86	5274.62	32.8142	GA	28	1.72	64.1	21.7	male	1.546	9.78799
104	0.994027	0.988054	-0.997009	3	0.705855	5	8	0.981996	0	0.5	58.933	0.785773	8	0.572	116.654	116.654	117.465	1.56619	0.68988	904.563	638.49	117.491	1.56654	0.711863	904.362	638.349	252.393	260.024	2.93471	260.269	3.02605	2.1636	2.21364	2.21524	315.52	3578.23	3602.42	30.6682	GA	32	1.73	69.9	23.4	male	5.069	43.4532
105	0.997472	0.994944	-0.998735	3	0.814861	3	5	0.850632	0	0.5	142.451	1.89935	5	0.976	104.962	104.962	106.16	1.41546	1.12825	866.999	706.484	106.188	1.41584	1.15498	866.765	706.293	106.041	113.499	6.57151	113.678	6.71844	1.01028	1.06914	1.07053	364.897	3569.8	3592.07	33.8365	GA	23	1.74	62.3	20.6	male	4.514	43.0061
106	0.972138	0.944276	-0.985971	3	1.18459	4	6	0.585135	0	1	32.091	0.42788	6	1.513	66.9332	66.9332	68.2104	0.909472	1.87249	928.199	1099.54	68.0708	0.907611	1.67118	930.103	1101.79	149.448	158.189	5.52603	157.234	4.95176	2.23279	2.31914	2.30986	371.875	4125.37	4170.97	61.1485	GA	27	1.79	80.2	25	male	3.91	58.4164
107	0.998144	0.996288	-0.999072	3	0.931958	3	5	0.743753	0	0.5	61.867	0.824893	5	1.234	69.6441	69.6441	70.9682	0.946242	1.86576	1133.97	1056.81	70.9378	0.945837	1.82374	1134.45	1057.26	99.7779	107.819	7.45808	107.635	7.29951	1.43268	1.51926	1.51731	386.836	3812.88	3839.42	54.1006	GA	24	1.84	72	21.3	male	5.218	74.9238
108	0.999997	0.999994	-0.999999	3	0.463096	8	12	1.49677	0	1.5	30.221	0.402947	12	0.664	124.109	124.109	125.543	1.67391	1.1421	1290.02	597.404	125.545	1.67393	1.1431	1290.01	597.398	455.53	475.832	4.26665	475.85	4.27029	3.67039	3.79019	3.79029	272.102	3297.21	3352.06	26.7005	GA	30	1.73	69.9	23.4	male	4.79	38.595

## Sheet: History
Object	Timestamp	User	Object Name	Event	Description	Annotation
CES.Workflow.NCA_Oseltamivir.Results.Final Parameters Pivoted	2014.02.26 03:34:20 UTC	johan	Worksheet	Object Created	Object Created
CES.Workflow.NCA_Oseltamivir.Results.Final Parameters Pivoted	2014.02.26 03:34:20 UTC	johan	Final Parameters Pivoted	Result creation	Object created as a result by CES.Workflow.NCA_Oseltamivir
