# Supplementary material for: The novel carboxylesterase 1 variant c.662A>G may decrease the bioactivation of oseltamivir in humans
Source: PLoS One. 2017 Apr 24;12(4):e0176320. doi: 10.1371/journal.pone.0176320 (PMC5402961; doi:10.1371/journal.pone.0176320)
Supplement: S3 File — (ZIP) [file pone.0176320.s004.zip › PK_parameter_OC_P.xls]

## Sheet: Sheet1
AN	Rsq	Rsq_adjusted	Corr_XY	No_points_lambda_z	Lambda_z	Lambda_z_lower	Lambda_z_upper	HL_Lambda_z	Tlag	Tmax	Cmax	Cmax_D	Tlast	Clast	AUClast	AUCall	AUCINF_obs	AUCINF_D_obs	AUC_%Extrap_obs	Vz_F_obs	Cl_F_obs	AUCINF_pred	AUCINF_D_pred	AUC_%Extrap_pred	Vz_F_pred	Cl_F_pred	AUMClast	AUMCINF_obs	AUMC_%Extrap_obs	AUMCINF_pred	AUMC_%Extrap_pred	MRTlast	MRTINF_obs	MRTINF_pred	Genotype	Age	Height	Weight	BMI	Gender	Amount Excreted	CLR/F
					1/h	h	h	h	h	h	ug/L	ug/L/mg	h	ug/L	h*ug/L	h*ug/L	h*ug/L	h*ug/L/mg	%	L	L/h	h*ug/L	h*ug/L/mg	%	L	L/h	h*h*ug/L	h*h*ug/L	%	h*h*ug/L	%	h	h	h								L/h
1	0.999953	0.999906	-0.999977	3	0.135446	12	36	5.11751	0	4.01667	372.142	4.96189	36	5.201	3949.25	3949.25	3987.65	53.1686	0.962948	138.86	18.8081	3987.4	53.1654	0.956842	138.869	18.8092	35211.1	36877	4.51735	36866.3	4.48973	8.9159	9.2478	9.24569	AA	26	1.82	86.4	26.1	male	62.295	15.7739
2	0.9935	0.9922	-0.996745	7	0.10594	6	48.0167	6.54283	0	5	401.644	5.35525	48.0167	4.821	4755.56	4755.56	4801.07	64.0142	0.94785	147.456	15.6215	4793	63.9066	0.781068	147.705	15.6478	51109.3	53723.9	4.86682	53260.2	4.03858	10.7473	11.19	11.1121	AA	28	1.72	64.1	21.7	male	68.651	14.4359
3	0.994258	0.99311	-0.997125	7	0.0795484	6	48	8.71353	0.5	6	219.556	2.92741	48	8.618	3289.15	3289.15	3397.49	45.2999	3.18872	277.506	22.0751	3384.03	45.1204	2.80372	278.609	22.1629	46101.2	52663.3	12.4604	51848.1	11.0841	14.0161	15.5007	15.3214	AA	29	1.79	80.2	25	male	60.612	18.4278
4	0.997957	0.997616	-0.998978	8	0.108248	5	48	6.4033	0	4	346.397	4.61863	48	3.571	4154.76	4154.76	4187.75	55.8367	0.787748	165.447	17.9094	4184.47	55.7929	0.70984	165.577	17.9234	45686.3	47574.5	3.96898	47386.4	3.58782	10.9961	11.3604	11.3244	AA	40	1.71	68	23.3	male	60.134	14.4735
5	0.991805	0.983611	-0.995894	3	0.0827895	24.0167	48.0167	8.3724	0	5	475.159	6.33545	48.0167	3.758	4601.55	4601.55	4646.94	61.9593	0.976818	194.948	16.1396	4644.64	61.9285	0.927722	195.044	16.1476	42606.3	45334.2	6.01724	45195.8	5.72947	9.25911	9.75569	9.73073	AA	26	1.82	86.4	26.1	male	63.068	13.7058
6	0.991714	0.989642	-0.995848	6	0.111233	8	48	6.23146	0	5	307.947	4.10596	48	2.566	3247.39	3247.39	3270.46	43.6061	0.705363	206.166	22.9326	3266.01	43.5468	0.570303	206.447	22.9638	32405.4	33720.1	3.89881	33466.9	3.17181	9.97892	10.3105	10.247	AA	29	1.79	80.2	25	male	62.29	19.1816
7	0.992336	0.990803	-0.99616	7	0.110468	6	48	6.27463	0	5	390.085	5.20113	48	3.91	4288.39	4288.39	4323.79	57.6505	0.818606	157.022	17.3459	4316.69	57.5559	0.655594	157.28	17.3744	45334.4	47353.8	4.26441	46949	3.43901	10.5714	10.9519	10.8761	AA	26	1.82	86.4	26.1	male	64.128	14.9539
8	0.990049	0.988391	-0.995012	8	0.104571	5	48.0167	6.62849	0	4	399.932	5.33243	48.0167	4.977	4397.95	4397.95	4445.55	59.2739	1.07061	161.334	16.8708	4434.55	59.1273	0.825269	161.734	16.9127	46255.1	48995.5	5.59331	48362.3	4.35719	10.5174	11.0213	10.9058	AA	27	1.79	80.2	25	male	71.047	16.1546
9	0.99491	0.989819	-0.997452	3	0.0779217	24	48	8.89543	0	4	411.243	5.48324	48	3.027	4133.05	4133.05	4171.89	55.6252	0.931152	230.712	17.9775	4170.43	55.6057	0.896435	230.793	17.9838	35645.7	38008.9	6.21742	37920	5.99754	8.62457	9.11071	9.09259	AA	29	1.79	80.2	25	male	52.206	12.6314
10	0.991921	0.990306	-0.995953	7	0.111462	6	48	6.2187	0	5	407.643	5.43524	48	4.384	4696.86	4696.86	4736.2	63.1493	0.830454	142.071	15.8355	4727.92	63.0389	0.656803	142.32	15.8632	51227.1	53467.9	4.19094	52996.2	3.33825	10.9067	11.2892	11.2092	AA	26	1.82	86.4	26.1	male	61.344	13.0606
11	0.996738	0.996086	-0.998368	7	0.113707	6	48	6.09589	0.5	5	329.148	4.38864	48	3.031	3930.7	3930.7	3957.35	52.7647	0.673585	166.674	18.9521	3953.54	52.7139	0.577801	166.835	18.9703	42418	43931.9	3.44607	43715.4	2.96781	10.7915	11.1013	11.0573	AA	30	1.73	69.9	23.4	male	52.72	13.4124
12	0.984372	0.980465	-0.992155	6	0.108587	8	48	6.38333	0	3	474.322	6.32429	48	3.249	4260.31	4260.31	4290.23	57.2031	0.697414	160.991	17.4816	4282.89	57.1053	0.527282	161.267	17.5115	37330.9	39042.6	4.38428	38622.8	3.34505	8.76247	9.10035	9.01792	AA	24	1.84	72	21.3	male	63.518	14.9092
101	0.994728	0.993673	-0.99736	7	0.106641	6	48.0167	6.49982	0	4.98333	365.488	4.87317	48.0167	3.806	4074.38	4074.38	4110.07	54.8009	0.868352	171.115	18.2479	4104.29	54.7238	0.728773	171.356	18.2736	42721	44769.3	4.57541	44437.7	3.86318	10.4853	10.8926	10.8271	GA	24	1.84	72	21.3	male	69.341	17.0188
102	0.979362	0.974203	-0.989627	6	0.111229	8	48	6.2317	0.5	5	435.995	5.81327	48	2.883	3901.06	3901.06	3926.97	52.3597	0.660036	171.705	19.0987	3919.65	52.262	0.474412	172.026	19.1344	34345.1	35822.3	4.12358	35404.9	2.99324	8.80406	9.12211	9.03266	GA	25	1.74	62.3	20.6	male	67.456	17.2917
103	0.982857	0.979428	-0.991391	7	0.108478	6	48	6.38978	0	5	484.564	6.46085	48	5.289	5225.86	5225.86	5274.62	70.3282	0.924364	131.078	14.219	5261.5	70.1534	0.677394	131.405	14.2545	52070	54859.8	5.0853	54109.3	3.76891	9.96391	10.4007	10.284	GA	28	1.72	64.1	21.7	male	56.65	10.8403
104	0.991759	0.989699	-0.995871	6	0.112741	8	47.95	6.14813	0	6	315.52	4.20693	47.95	2.728	3578.23	3578.23	3602.42	48.0323	0.671687	184.665	20.8193	3597.74	47.9699	0.542393	184.905	20.8464	35600.2	36975	3.71838	36709	3.02045	9.94911	10.2639	10.2033	GA	32	1.73	69.9	23.4	male	63.243	17.6744
105	0.988493	0.984657	-0.99423	5	0.107442	10	48	6.45136	0	3	364.897	4.86529	48	2.393	3569.8	3569.8	3592.07	47.8943	0.620045	194.331	20.8793	3588.02	47.8402	0.507782	194.551	20.9029	30675.4	31951.8	3.99469	31719.5	3.29166	8.59304	8.89509	8.84041	GA	23	1.74	62.3	20.6	male	63.798	17.8716
106	0.985685	0.98364	-0.992817	9	0.105267	4	48	6.58467	0	3	371.875	4.95833	48	4.8	4125.37	4125.37	4170.97	55.6129	1.09323	170.818	17.9814	4157.84	55.4379	0.781029	171.357	18.0382	41578.4	44200.3	5.93184	43445.7	4.29788	10.0787	10.5971	10.4491	GA	27	1.79	80.2	25	male	55.643	13.488
107	0.993567	0.991959	-0.996778	6	0.110296	6	47.7333	6.28442	0	4	386.836	5.15781	47.7333	2.927	3812.88	3812.88	3839.42	51.1923	0.691189	177.107	19.5342	3836.57	51.1542	0.617358	177.238	19.5487	37518	39025.4	3.86244	38863.4	3.46168	9.83982	10.1644	10.1297	GA	24	1.84	72	21.3	male	39.473	10.3525
108	0.970637	0.963297	-0.985209	6	0.0964199	8	48	7.18884	0	6.08333	272.102	3.62803	48	5.289	3297.21	3297.21	3352.06	44.6942	1.63642	232.051	22.3743	3335.89	44.4785	1.15957	233.176	22.4828	35585.4	38787.3	8.255	37843.3	5.96651	10.7926	11.5712	11.3443	GA	30	1.73	69.9	23.4	male	63.995	19.4088

## Sheet: History
Object	Timestamp	User	Object Name	Event	Description	Annotation
CES.Workflow.NCA_OC.Results.Final Parameters Pivoted	2014.02.26 03:49:15 UTC	johan	Worksheet	Object Created	Object Created
CES.Workflow.NCA_OC.Results.Final Parameters Pivoted	2014.02.26 03:49:15 UTC	johan	Final Parameters Pivoted	Result creation	Object created as a result by CES.Workflow.NCA_OC
